# Supplementary material for: Structural and Functional Analysis of Female Sex Hormones against SARS-CoV-2 Cell Entry
Source: Int J Mol Sci. 2021 Oct 26;22(21):11508. doi: 10.3390/ijms222111508 (PMC8584232; doi:10.3390/ijms222111508)
Supplement: Supplementary file 1 [file ijms-22-11508-s001.zip]

Archive with 3 entries (3 files):
- MovieS1.mp4
- MovieS2.mp4
- Supplementary Tables.pdf
